# Supplementary material for: H2S Donor Therapy Reverses Established Pulmonary Arterial Hypertension and Pulmonary Vascular Structural Remodeling in Rats
Source: Biomedicines. 2026 Mar 26;14(4):760. doi: 10.3390/biomedicines14040760 (PMC13112977; doi:10.3390/biomedicines14040760)
Supplement: Supplementary file 1 [file biomedicines-14-00760-s001.zip]

Archive with 1 entries (1 files):
- biomedicines-4152694-supplementary.pdf
